# Supplementary material for: Evaluating post-vaccine expansion patterns of pneumococcal serotypes
Source: Vaccine. 2020 Nov 17;38(49):7756–63. doi: 10.1016/j.vaccine.2020.10.045 (PMC7664987; doi:10.1016/j.vaccine.2020.10.045)
Supplement: Supplementary data 1 [file mmc1.xml]

<?xml version="1.0" encoding="utf-8" standalone="no"?>
<data>
  <datasets>
    <author>maile.phillips@yale.edu</author>
    <type>0</type>
    <dataset>
      <value>6</value>
      <reason>Other (please explain)</reason>
      <comments>We cannot share the data due to privacy and sharing issues; however, simulated data (very similar to real data) and the R code and model are available at https://github.com/mailephillips/post-pcv-expansion.</comments>
    </dataset>
  </datasets>
</data>
